# Supplementary material for: Approaches to Predicting Outcomes in Patients with Acute Kidney Injury
Source: PLoS One. 2017 Jan 25;12(1):e0169305. doi: 10.1371/journal.pone.0169305 (PMC5266278; doi:10.1371/journal.pone.0169305)
Supplement: S2 File — (ZIP) [file pone.0169305.s002.zip]

Archive with 3 entries (3 files):
- fig1.png
- fig3.png
- fig2.bmp
